# Supplementary material for: Phytosterols and Novel Triterpenes Recovered from Industrial Fermentation Coproducts Exert In Vitro Anti-Inflammatory Activity in Macrophages
Source: Pharmaceuticals (Basel). 2021 Jun 18;14(6):583. doi: 10.3390/ph14060583 (PMC8235040; doi:10.3390/ph14060583)
Supplement: Supplementary file 1 [file pharmaceuticals-14-00583-s001.zip]

Archive with 1 entries (1 files):
- pharmaceuticals-1210699-supplementary.pdf
